# Supplementary material for: Transcriptomic Study for Identification of Major Nitrogen Stress Responsive Genes in Australian Bread Wheat Cultivars
Source: Front Genet. 2020 Sep 30;11:583785. doi: 10.3389/fgene.2020.583785 (PMC7554635; doi:10.3389/fgene.2020.583785)
Supplement: Supplementary Figure 1 — KEGG enrichment pathways under N stress in three wheat cultivars Mace, Spitfire, and Volcani. (A) Mace leaf tissue; (B) Spitfire leaf tissue; (C) Volcani leaf tissue; (D) Mace grain tissue; (E) Spitfire grain tissue; (F) Volcani grain tissue. [file Data_Sheet_1.xlsx]

## Sheet: APPENDIX
	APPENDIX
	Supplementary Table 1	Detailed of RNA-seq data and read mapping.
	Supplementary Table 2	Summary of RNA-seq data and read mapping.
	Supplementary Table 3	Common differentially expressed genes (DEGs) between leaf and grain tissue independent of developmental stage and genotype.
	Supplementary Table 4	Consistently expressed DEGs between 0 and 10 DPA in second leaf tissue of of wheat cultivars Mace, Spitfire, and Volcani.
	Supplementary Table 5	Top significantly up-regulated DEGs in the second leaf tissue of wheat cultivars Mace, Spitfire, and Volcani.
	Supplementary Table 6	Top significantly down-regulated DEGs in the second leaf tissue of wheat cultivars Mace, Spitfire, and Volcani.
	Supplementary Table 7	Top significantly up-regulated DEGs in the grain tissue of wheat cultivars Mace, Spitfire, and Volcani.
	Supplementary Table 8	Top significantly down-regulated DEGs in the grain tissue of wheat cultivars Mace, Spitfire, and Volcani.
	Supplementary Table 9	List of highly connected down-regulated DEGs in photosynthesis-antenna proteins.
	Supplementary Table 10	List of highly connected down-regulated DEGs in photosynthesis.
	Supplementary Table 11	List of highly connected down-regulated DEGs in steroid biosynthesis.
	Supplementary Figure 1	KEGG enrichment pathways under N stress in three wheat cultivars Mace, Spitfire, and Volcani. (A) Mace leaf tissue (B) Spitfire leaf tissue (C) Volcani leaf tissue (D) Mace grain tissue (E)

## Sheet: Supplementary Table 1
Supplementary Table 1. Detailed of RNA-seq data and read mapping.
Sample name	Raw reads	Clean reads	Q20 (%)	Q30 (%)	GC content (%)	Total reads	Total mapped	Multiple mapped	Uniquely mapped
VAFlHNR1	28822734	27449360	97.45	93.41	58.01	27449360	24653767	1911903	22741864
VAFlHNR2	25244442	24238894	97.55	93.59	57.87	24238894	21904164	1637807	20266357
VAFlHNR3	23946996	22930834	97.54	93.54	57.45	22930834	20612189	1530449	19081740
VEFlHNR1	22545796	21720300	96.06	90.27	56.53	21720300	19490625	1474436	18016189
VEFlHNR2	30168804	28069900	97.26	92.9	57.89	28069900	25418754	1926809	23491945
VEFlHNR3	21808438	21025644	96.31	90.76	56.66	21025644	19014918	1427407	17587511
VPFlHNR1	25137416	23743432	97.51	93.61	53.92	23743432	21030485	2065122	18965363
VPFlHNR2	25918212	24753988	97.56	93.63	55.94	24753988	22208565	1826464	20382101
VPFlHNR3	20505012	19643402	96.22	90.63	55.58	19643402	17559396	1308161	16251235
VAScLNR1	31176740	29727064	96.44	91.16	55.65	29727064	26497306	1942814	24554492
VAScLNR2	18366504	17571242	96.07	90.34	56.15	17571242	15676906	1379826	14297080
VAScHNR1	21913684	20840784	96.06	90.31	56.59	20840784	18656128	1372135	17283993
VAScHNR2	19172064	17453492	95.42	89.04	57.66	17453492	15436370	1200752	14235618
VAScHNR3	21418468	19614668	95.76	89.75	57.21	19614668	17393014	1339797	16053217
VEScLNR1	20893418	19210770	95.53	89.32	55.68	19210770	17027654	1288646	15739008
VEScLNR2	24402886	22321280	95.7	89.65	56.06	22321280	19813536	1530127	18283409
VEScLNR3	21001872	19179408	95.79	89.82	55.91	19179408	17081084	1267682	15813402
VEScHNR2	21132598	19960150	94.9	87.97	57.98	19960150	17456065	1317376	16138689
VEScHNR3	20089134	19222442	95.7	89.5	57.69	19222442	16857162	1279461	15577701
VPScHNR1	27372916	26165608	96.39	91.03	57.93	26165608	23092350	1740292	21352058
VPScHNR2	21553172	20626914	95.57	89.24	57.43	20626914	18149263	1367822	16781441
VPScHNR3	20072242	19226720	95.52	89.13	57.4	19226720	16891194	1255971	15635223
VEGLNR1	21134052	20229704	95.64	89.37	59.83	20229704	17621310	1313781	16307529
VEGLNR2	23463212	22366082	96.33	90.95	60.8	22366082	19509740	1417151	18092589
VEGLNR3	24849638	23805242	96.26	90.79	60.3	23805242	20701629	1469510	19232119
VEGHNR1	24691672	23460208	96.29	90.94	60.54	23460208	20212844	1521477	18691367
VEGHNR2	22470750	21712394	95.2	88.38	60.18	21712394	18879212	1336626	17542586
VEGHNR3	23876846	22442184	97.35	93.39	60.41	22442184	19668706	1382891	18285815
SAFlHNR1	23660116	22391608	97.53	93.63	58.92	22391608	20360459	1682381	18678078
SAFlHNR2	21765534	20620482	97.51	93.58	58.56	20620482	18749836	1403090	17346746
SAFlHNR3	22322236	21105994	97.45	93.48	58.39	21105994	19070188	1440773	17629415
SEFlHNR1	22184278	20985148	97.43	93.43	57.78	20985148	18844490	1381360	17463130
SEFlHNR2	22305480	21117242	97.5	93.59	58.03	21117242	19032365	1411227	17621138
SEFlHNR3	23914620	22660020	97.46	93.5	58.14	22660020	20424005	1443665	18980340
SPFlHNR1	24313316	23014868	97.54	93.66	57.76	23014868	20714967	1416046	19298921
SPFlHNR2	22250568	21066284	97.49	93.55	58.39	21066284	18945407	1261563	17683844
SPFlHNR3	23687016	22480740	97.55	93.66	58.05	22480740	20255608	1399251	18856357
SAScLNR1	22116118	20961950	97.61	93.8	57.95	20961950	18988327	1267089	17721238
SAScLNR2	23696654	22388428	97.49	93.54	57.67	22388428	20423675	1292287	19131388
SAScLNR3	24409788	23083786	97.47	93.5	57.76	23083786	20908340	1360001	19548339
SAScHNR1	23980390	22696302	97.42	93.39	59.13	22696302	20799858	1645403	19154455
SAScHNR2	24401388	23077360	97.39	93.33	57.62	23077360	20988249	1442953	19545296
SAScHNR3	22946296	21833090	97.24	92.99	57.3	21833090	19768273	1329729	18438544
SEScLNR1	22879980	21656916	97.45	93.52	57.28	21656916	19459685	1289731	18169954
SEScLNR3	23409306	22212708	97.46	93.51	57.28	22212708	20017972	1314998	18702974
SEScHNR1	26350756	25075638	97.44	93.47	57.68	25075638	22727894	1561883	21166011
SEScHNR2	30406076	29207360	97.26	93.02	58.26	29207360	26388781	1850158	24538623
SEScHNR3	25175914	23962216	97.57	93.73	57.58	23962216	21744264	1476834	20267430
SPScHNR1	23026782	21904602	97.69	94	57.84	21904602	19914779	1356162	18558617
SPScHNR2	24932324	23737016	97.49	93.63	56.48	23737016	21450528	1482801	19967727
SPScHNR3	23764378	22623590	97.61	93.84	57.11	22623590	20464502	1412024	19052478
SEGLNR1	23104106	21974850	97.19	93.12	55.94	21974850	18919218	1504564	17414654
SEGLNR2	21210172	20159930	97.2	93.15	56.38	20159930	17526965	1303908	16223057
SEGLNR3	24290916	23055216	97.18	93.13	56.49	23055216	19883278	1513890	18369388
SEGHNR1	25208396	23898198	96.81	92.53	56.09	23898198	19747444	1818684	17928760
SEGHNR2	25729692	24356972	96.68	92.26	55.63	24356972	20182254	1770701	18411553
SEGHNR3	23054278	21856088	96.66	92.21	55.48	21856088	17743908	1716957	16026951
MAFlHNR1	26250900	25045416	97.61	93.83	58.34	25045416	22601550	1619062	20982488
MAFlHNR2	20332302	19389950	97.64	93.88	59.05	19389950	17542774	1299879	16242895
MAFlHNR3	23953050	22872576	97.69	93.97	57.88	22872576	20645626	1439928	19205698
MEFlHNR1	25203064	24047310	97.66	93.94	58.22	24047310	21605549	1523652	20081897
MEFlHNR2	23736020	22440512	97.6	93.79	58.32	22440512	20235125	1509903	18725222
MEFlHNR3	26428328	25054464	97.52	93.63	57.46	25054464	22504063	1595305	20908758
MPFlHNR1	23734764	22470356	97.56	93.71	56.96	22470356	20139770	1396295	18743475
MPFlHNR2	23281754	22008164	97.52	93.63	57.38	22008164	19745698	1373396	18372302
MPFlHNR3	26367452	24908102	97.47	93.49	57.98	24908102	22320070	1685494	20634576
MAScLNR1	23923854	22568660	97.58	93.75	57.14	22568660	20093268	1478460	18614808
MAScLNR2	25510428	24057734	97.59	93.75	56.53	24057734	21617210	1586258	20030952
MAScLNR3	22964916	21625934	97.6	93.76	56.24	21625934	19273018	1396743	17876275
MAScHNR1	24515382	23236490	97.62	93.83	58.16	23236490	20814773	1492509	19322264
MAScHNR2	20465880	19389478	97.59	93.75	58	19389478	17367868	1235419	16132449
MAScHNR3	20792790	19636000	97.64	93.85	58.32	19636000	17514457	1242078	16272379
MEScLNR1	22144798	20976114	97.59	93.74	57.13	20976114	18749054	1312827	17436227
MEScLNR2	23610154	22317296	97.61	93.81	56.99	22317296	19991606	1433418	18558188
MEScLNR3	24022890	22879132	97.65	93.93	57.04	22879132	20605544	1411283	19194261
MEScHNR1	25060330	23880898	97.64	93.9	56.79	23880898	21538500	1520944	20017556
MEScHNR2	26468176	25234776	97.56	93.73	58.06	25234776	22754662	1621598	21133064
MEScHNR3	25140894	23935126	97.54	93.69	56.1	23935126	21543557	1488301	20055256
MPScHNR1	22134538	21058138	97.56	93.73	57.09	21058138	19031928	1295582	17736346
MPScHNR2	26874430	25586536	97.52	93.64	56.94	25586536	23041015	1508505	21532510
MPScHNR3	24974908	23715746	97.5	93.6	57.35	23715746	21435155	1490977	19944178
MEGLNR1	24303916	23078546	97.11	92.99	57.49	23078546	19980445	1532726	18447719
MEGLNR2	21075176	20070504	97.48	93.62	57.91	20070504	18022099	1294283	16727816
MEGLNR3	26032554	24735952	97.21	93.06	56.68	24735952	21678973	1669917	20009056
MEGHNR1	24053660	22832444	97.24	93.17	57.5	22832444	19972058	1580072	18391986
MEGHNR2	25439988	24211326	97.25	93.14	56.34	24211326	21608689	1568132	20040557
MEGHNR3	28410976	26852168	96.95	92.66	56.24	26852168	23165822	1904062	21261760
M (Mace), S (Spitfire), V (Volcani), Sc (Second leaf), G (Grain), LN (Low nitrogen), HN (High nitrogen), A (Anthesis / 0 days post anthesis), E (10 days post anthesis), P (20 days post anthesis), R1 (Replicate 1), R2 (Replicate 2), R3 (Replicate 3).

## Sheet: Supplementary Table 2
Supplementary Table 2. Summary of RNA-seq data and read mapping.
Tissue	Treatments	Raw reads	Clean reads	Q20 (%)	Q30 (%)	GC content (%)	Total reads	Total mapped	Multiple mapped	Uniquely mapped
Leaf	0 N	23469254	22129022	97.02	92.51	56.76	22129022	19836118 (89.63%)	1417549 (6.43%)	18418569 (83.20%)
	100 N	23335616	22102643	96.84	92.11	57.66	22102643	19828138 (89.61%)	1428653 (6.48%)	18399486 (83.13%)
Grain	0 N	23273749	22164003	96.84	92.24	57.98	22164003	19315962 (87.18%)	1446637 (6.53%)	17869325 (80.65%)
	100 N	24770695	23513554	96.71	92.08	57.6	23513554	20131215 (85.60%)	1622178 (6.89%)	18509037 (78.71%)

## Sheet: Supplementary Table 3
Supplementary Table 3. Common differentially expressed genes (DEGs) between leaf and grain tissue independent of developmental stage and genotype.
Gene ID	Gene description	Leaf						Grain
		Mace		Spitfire		Volcani		Mace	Spitfire	Volcani
		0 DPA	10 DPA	0 DPA	10 DPA	0 DPA	10 DPA	10 DPA	10 DPA	10 DPA
TraesCS1B02G059000	11S globulin seed storage protein 2				-1.6554				-0.73445
TraesCS4A02G071400	Actin-depolymerizing factor	-1.878			1.0974				-0.92231
TraesCS6B02G408100	Aldehyde dehydrogenase				-1.1379				-1.0708
TraesCS6D02G355000	Aldehyde dehydrogenase				-1.0601				-1.0829
TraesCS4D02G051900	Alpha/beta-Hydrolases superfamily protein						-2.205	-1.2844	-1.1115
TraesCS1D02G292100	Aminotransferase like protein				1.0124				2.4302
TraesCS1B02G238200	AMP deaminase				-1.8473				-0.89623
TraesCS1D02G226400	AMP deaminase				-1.1399				-0.93727
TraesCS5A02G000300	Armadillo repeat-containing protein 8		LN					LN
TraesCS3D02G467600	Basic 7S globulin			5.5852		-4.8437			-2.1866
TraesCS6D02G048300	Catalase	-3.7606			-1.9888		-2.5888		-1.1521
TraesCS1D02G283900	Chitinase	-4.1611							-1.0151
TraesCS5B02G268300	Cinnamoyl-CoA reductase 4				-2.929	-2.251			-2.0556
TraesCS4B02G070300	Dormancy-associated protein/auxin-repressed protein				-3.7				-1.7265
TraesCS4D02G069100	Dormancy-associated protein/auxin-repressed protein				-3.2837				-1.7092
TraesCS6A02G093300	Endoglucanase 11				1.0587				1.1392
TraesCS5B02G178400	Eukaryotic translation initiation factor 3 subunit C-like protein			2.6207					-2.0867
TraesCS3D02G401400	Gibberellin 20 oxidase 2				-4.9006	-3.6696			-1.7864
TraesCS7D02G387700	Glutamine dumper, putative				LN				-1.6952
TraesCS4A02G063800	Glutamine synthetase				2.0725				-0.76735
TraesCS3A02G475200LC	Glycerophosphodiester phosphodiesterase					4.9878			-1.9343
TraesCS3B02G370300	Glycerophosphodiester phosphodiesterase					3.3408			-1.6948
TraesCS7A02G055800	Glycosyltransferase		LN
TraesCS5B02G221700	Hydroxycinnamoyl-CoA shikimate/quinate hydroxycinnamoyltransferase	-2.0879							-0.79794
TraesCS2B02G538600	Isoaspartyl peptidase/L-asparaginase				1.223			3.4297	1.3577
TraesCS1A02G268400	Isoflavone reductase-like protein				-4.9427				-1.2671
TraesCS2B02G212400	LOB domain-containing protein, putative	-5.3394						-2.447	-2.5353
TraesCS4D02G093600	Methylsterol monooxygenase 1-2				-4.9847				-3.4123
TraesCS1A02G369600	Methyltransferase				-8.2648	-7.9308	-4.5317		-1.4527
TraesCS1D02G034700	Mitochondrial import inner membrane translocase subunit Tim22				-2.5152				-0.71818
TraesCS5D02G277900	NAD(P)-binding Rossmann-fold superfamily protein				-3.7789				-0.99598
TraesCS7D02G347300	Peroxidase	-2.777							-1.3186
TraesCS4A02G389000	Peroxidase				1.9858				-1.9583
TraesCS5B02G024900	peroxin 3-1				LN				-2.0446
TraesCS5A02G004300	Plasma membrane ATPase		7.1554				1.9635	8.026
TraesCS6A02G036600	Pollen Ole e 1 allergen and extensin family protein				-3.1722				-0.95138
TraesCS6B02G216900	Protein phosphatase-2c, putative				-1.1776				-0.81959
TraesCS6D02G178400	Protein phosphatase-2c, putative				-1.3044				-1.26
TraesCS4B02G230000	Purple acid phosphatase				1.4772				-0.71426
TraesCS4D02G231400	Purple acid phosphatase				2.1834				-0.94379
TraesCS5B02G559000	Ribosome hibernation promotion factor					-4.7526			-1.2983
TraesCS2D02G453300	senescence-associated family protein (DUF581)						-2.3731		-1.3539
TraesCS5A02G006700	Serine protease HtrA-like		-5.9819					-6.4382
TraesCS7D02G084100	Sulfate transporter		2.2596		3.4823		2.0942		-1.0108
TraesCS7A02G088700	Sulfate transporter				2.8737		2.5245		-1.2109	1.6838
TraesCS5A02G203500	Trehalose-6-phosphate synthase					-2.8419			-0.80156
TraesCS5A02G000200	Trypsin family protein		4.0452					4.4106
TraesCS2D02G502700	Universal stress family protein	-2.6603	-2.6753						-1.0923
TraesCS2B02G530300	Universal stress family protein	-2.712							-0.87333
TraesCS7B02G073900	WAT1-related protein	-1.8524			1.1389				-0.93509

## Sheet: Supplementary Table 4
Supplementary Table 4. Consistently expressed DEGs between 0 and 10 DPA in second leaf tissue of of wheat cultivars Mace, Spitfire, and Volcani.
Cultivar	ID of genes common genes between 0 and 10 DPA	Annotation	log2 fold change between 0N and 100N at 0 DPA	log2 fold change between 0N and 100N at 10 DPA
Mace	TraesCS4D02G203800	Plant protein 1589 of Uncharacterized protein function	-6.9524	HN
	TraesCS2A02G143200	Gibberellin receptor GID1A	-5.7235	-4.3087
	TraesCS6A02G041700	Catalase	-5.6941	-5.3608
	TraesCS1B02G100400	Basic helix-loop-helix transcription factor	-4.4604	-2.5848
	TraesCS2B02G358100LC	Long-chain-fatty-acid--CoA ligase ACSBG1	-4.1968	2.8393
	TraesCS5D02G081000	Two-component response regulator	-3.5405	-3.0365
	TraesCS6D02G280300	Annexin	-3.5284	-2.7507
	TraesCS7A02G056200	Glycosyltransferase	-3.2741	-3.132
	TraesCS7B02G181700	ABC transporter ATP-binding protein	-3.2665	-2.302
	TraesCS5D02G158300	MYB-like transcription factor family protein	-3.1252	-2.9053
	TraesCS6B02G330100	Annexin	-3.0969	-2.3547
	TraesCS2D02G555300	ARM repeat superfamily protein	-3.0653	-3.3102
	TraesCS2D02G340600	Cytochrome P450	-2.9325	-4.6431
	TraesCS4A02G106300	Ascorbate peroxidase	-2.8671	-2.6321
	TraesCS7D02G388400	Tryptophan synthase beta chain	-2.7685	-1.9753
	TraesCS5A02G472500	Amino acid transporter, putative	-2.7256	-2.4211
	TraesCS2D02G502700	Universal stress family protein	-2.6603	-2.6753
	TraesCS7A02G392800	Tryptophan synthase beta chain	-2.6266	-2.2762
	TraesCS5A02G068900	Two-component response regulator	-2.6226	-3.0237
	TraesCS5A02G018000	Thaumatin-like protein	-2.6156	-2.7996
	TraesCS1B02G202400	Cytochrome P450 family protein	-2.572	-2.7908
	TraesCS2D02G146500	Gibberellin receptor GID1A	-2.5369	-1.8515
	TraesCS2D02G259200	Two-component response regulator	-2.4252	-2.2783
	TraesCS5A02G052900	Receptor-like protein kinase	1.7412	1.9084
	TraesCS5B02G393400	Receptor-like protein kinase	2.1846	3.0299
	TraesCS7A02G022300	Glycosyltransferase	2.2739	2.6302
	TraesCS3A02G439200LC	D-alanine-D-alanine ligase family	2.8508	2.2487
	TraesCS1B02G434800	RADIALIS-like transcription factor	LN	LN
Spitfire	TraesCS4A02G245300	Protein DETOXIFICATION	-2.5502	-6.7866
	TraesCS3D02G374600	Pectinesterase inhibitor, putative	-2.3237	-5.7736
	TraesCS2B02G317500	Disease resistance protein (TIR-NBS-LRR class) family	-2.89	-5.3204
	TraesCS3A02G439500LC	Glycine-rich protein A3	-4.5188	-5.2864
	TraesCS3D02G150400LC	Glycine-rich protein A3	-3.2827	-5.2365
	TraesCS3D02G150300LC	calcium-dependent protein kinase 15	-4.3883	-4.219
	TraesCS5B02G367300	Wall-associated receptor kinase 2	-3.5523	-3.828
	TraesCS7A02G146500	Two-component response regulator	-4.7005	-3.4191
	TraesCS5A02G486000	Pectin acetylesterase	-4.0009	-3.3064
	TraesCS3B02G203300LC	Glycine-rich protein A3	-4.1115	-3.0285
	TraesCS6D02G036700LC	Retrovirus-related Pol polyprotein from transposon TNT 1-94	-3.8704	-2.6067
	TraesCS6D02G094700	Glycosyltransferase	2.5069	-1.9989
	TraesCS7A02G337000	Phosphoglucosamine mutase family protein	-2.305	-1.3045
	TraesCS5B02G212300	Auxin repressed/dormancy associated protein	-2.3225	-1.1949
	TraesCS7A02G163300	Kinase-like protein	2.2409	-1.0165
	TraesCS4D02G302800	ankyrin repeat family protein / regulator of chromosome condensation (RCC1) family protein	-1.3425	-0.37892
	TraesCS2D02G099400	Ethylene insensitive 3	2.4999	0.86153
	TraesCS6B02G393700	serine/arginine repetitive matrix-like protein	2.6999	0.91137
	TraesCS6A02G242700	Phospholipase a1-chloroplastic-like	3.5276	0.94243
	TraesCS5D02G190800	WRKY transcription factor	3.4762	0.95995
	TraesCS5B02G320200	Protein STAY-GREEN, chloroplastic	0.37625	1.051
	TraesCS1B02G041400	Glycosyltransferase	2.678	1.0614
	TraesCS2B02G045300	Disease resistance protein	3.0362	1.0759
	TraesCS3A02G132000	Cytochrome P450	2.3671	1.0846
	TraesCS5B02G183800	WRKY transcription factor	3.6707	1.1
	TraesCS1D02G204800	Protein PLASTID MOVEMENT IMPAIRED 1	2.7022	1.1059
	TraesCS2B02G116900	Ethylene insensitive 3	2.5017	1.1069
	TraesCS5B02G247400	Protein kinase family protein	2.7525	1.1272
	TraesCS3D02G021200	Sarcoplasmic reticulum histidine-rich calcium-binding protein, putative, expressed	2.6544	1.1308
	TraesCS4A02G114000	DUF538 family protein (Protein of unknown function, DUF538)	2.6642	1.1377
	TraesCS5B02G427600	Syntaxin, putative	3.828	1.1704
	TraesCS7B02G022400LC	ABC transporter C family protein	2.9267	1.1759
	TraesCS2A02G349300	Methyltransferase family protein	2.5453	1.1799
	TraesCS1D02G198500	Cinnamoyl-CoA reductase-like protein	2.1535	1.1872
	TraesCS2B02G537500	Kinase, putative	3.1944	1.1885
	TraesCS3A02G342600	Extra-large G-like protein, putative (DUF3133)	3.9148	1.193
	TraesCS1D02G073100	Kinase family protein	3.9397	1.1937
	TraesCS2B02G569500	Heavy metal transport/detoxification superfamily protein	2.434	1.2089
	TraesCS6D02G192500	Beta-1,4-mannosyl-glycoprotein 4-beta-N-acetylglucosaminyltransferase	2.9784	1.2332
	TraesCS4B02G367000	Receptor-like protein kinase, putative	3.1143	1.2359
	TraesCS5A02G024100	Glutathione S-transferase	3.5478	1.2367
	TraesCS4D02G303600	UPF0503 protein, chloroplastic	3.0157	1.2472
	TraesCS1D02G034600	Glycosyltransferase	3.0108	1.2606
	TraesCS5B02G236400	Heat stress transcription factor	2.7552	1.2837
	TraesCS1A02G392300	Trihelix transcription factor	2.7885	1.2901
	TraesCS4B02G305400	UPF0503 protein, chloroplastic	2.6965	1.3125
	TraesCS6A02G353200	UDP-glucuronate 4-epimerase 4	4.1469	1.3224
	TraesCS2D02G275000	Exocyst complex component exo70a1	4.4017	1.3411
	TraesCS2B02G569400	Heavy metal transport/detoxification superfamily protein	2.9217	1.3438
	TraesCS2B02G569200	Heavy metal transport/detoxification superfamily protein	4.0737	1.347
	TraesCS3A02G508600	Progesterone 5-beta-reductase	3.5594	1.3599
	TraesCS7D02G092500	WRKY transcription factor, putative	3.6313	1.3667
	TraesCS2A02G503800	Receptor-like kinase	2.7011	1.38
	TraesCS3B02G164700	Ring finger protein, putative	2.6651	1.3932
	TraesCS4B02G112500	Plant/F1M20-13 protein	5.4118	1.4053
	TraesCS7D02G404500	Glycosyltransferase	3.197	1.4258
	TraesCS3A02G170000	Protein glycosylationmyb-like TTH transcriptional regulator	2.7026	1.4299
	TraesCS5A02G433300	Glycosyltransferase	3.6305	1.4398
	TraesCS2D02G336800	Aldo/keto reductase family protein	4.8341	1.442
	TraesCS1A02G070600	Kinase family protein	3.5003	1.4521
	TraesCS6B02G184400	VQ motif family protein	3.3886	1.4543
	TraesCS3B02G374600	Extra-large G-like protein, putative (DUF3133)	3.2725	1.458
	TraesCS3D02G367900	NAC-domain protein	2.576	1.4727
	TraesCS3D02G121600	3'-N-debenzoyl-2'-deoxytaxol N-benzoyltransferase	3.9977	1.4753
	TraesCS3D02G139300	BES1/BZR1 homolog 1	2.3672	1.4803
	TraesCS2D02G347700	Methyltransferase family protein	2.9679	1.496
	TraesCS4D02G268000	Heavy metal-associated protein	3.4265	1.5308
	TraesCS2B02G582800	Protein BPS1, chloroplastic-like protein	2.3474	1.5312
	TraesCSU02G076400	Syntaxin, putative	4.5507	1.5316
	TraesCS3D02G336400	Extra-large G-like protein, putative (DUF3133)	3.3336	1.5635
	TraesCS5D02G329100	Kinase family protein	4.7944	1.5731
	TraesCS4A02G070600	UDP-glycosyltransferase	2.3172	1.58
	TraesCS3D02G344400	Trichome birefringence-like protein	2.6284	1.5855
	TraesCS4B02G289100	Lectin receptor kinase	2.3759	1.5864
	TraesCS2D02G114800	Rubber elongation factor	2.532	1.611
	TraesCS1D02G267100	Octicosapeptide/Phox/Bem1p domain-containing family protein	2.4758	1.6124
	TraesCS3A02G276800	Glutamate carboxypeptidase 2	2.5489	1.6163
	TraesCS7D02G114200	ABC transporter, putative	2.557	1.6234
	TraesCS6A02G369300	GDSL esterase/lipase	4.3642	1.6239
	TraesCS2D02G088400	Lectin receptor kinase	2.4922	1.6327
	TraesCS2A02G583400	Late embryogenesis abundant (LEA) hydroxyproline-rich glycoprotein family, putative	4.8406	1.6354
	TraesCS4D02G340800	Alpha/beta hydrolase related protein	3.6891	1.6414
	TraesCS5A02G433200	Glycosyltransferase	2.3097	1.6499
	TraesCS3B02G311000	Glutamate carboxypeptidase 2	3.2494	1.6598
	TraesCS2A02G161700	Leucine-rich repeat protein kinase family protein	3.7768	1.6671
	TraesCS5A02G354300	Auxin Efflux Carrier family protein	2.57	1.6676
	TraesCS5D02G210800	Receptor kinase	4.2191	1.6756
	TraesCS3D02G341100	WRKY transcription factor	4.4119	1.6756
	TraesCS5A02G185600	WRKY transcription factor	4.7575	1.6809
	TraesCS1B02G277800	Octicosapeptide/Phox/Bem1p domain-containing family protein	2.4745	1.726
	TraesCS3A02G206400	Calmodulin-binding protein	3.2501	1.743
	TraesCS6B02G257800	Kinase family protein	5.6921	1.7518
	TraesCS3A02G307600	Receptor-kinase, putative	2.5675	1.7528
	TraesCS7B02G766300LC	0	2.2732	1.7606
	TraesCS6D02G157900	Receptor-like protein kinase	3.1057	1.7608
	TraesCS3B02G238500	Calmodulin-binding protein	2.4597	1.7666
	TraesCS4D02G254500	Phosphatase 2C family protein	3.6656	1.7736
	TraesCS6A02G336600	Kinase family protein	4.8496	1.7744
	TraesCS1D02G005100	Receptor-like protein kinase	2.805	1.7865
	TraesCS3A02G347500	WRKY transcription factor	4.4725	1.7888
	TraesCS2A02G102000	NAC domain protein	2.5607	1.7901
	TraesCS3B02G812200LC	F-box protein FBW2	2.6363	1.7965
	TraesCS1A02G221700	Alpha/beta hydrolase related protein	3.9169	1.7966
	TraesCS5B02G202900	Receptor kinase	0.017899	1.7992
	TraesCS6D02G379200	Heavy-metal-associated domain-containing protein-like	3.354	1.7994
	TraesCS5B02G056800	Kinase, putative	3.2541	1.8097
	TraesCS4A02G405900	UPF0503 protein, chloroplastic	3.2334	1.8193
	TraesCS2D02G509800	Receptor-like protein kinase, putative	2.4985	1.8282
	TraesCS7A02G156900	Ring finger protein, putative	5.0977	1.8436
	TraesCS3B02G408500	Late embryogenesis abundant (LEA) hydroxyproline-rich glycoprotein family	3.2598	1.848
	TraesCS1A02G033200	Glycosyltransferase	2.8055	1.8499
	TraesCS6B02G197000	Receptor-like protein kinase	3.6855	1.8551
	TraesCS2A02G583500	Late embryogenesis abundant (LEA) hydroxyproline-rich glycoprotein family	4.726	1.8682
	TraesCS3B02G556500	Glycosyltransferase	3.2098	1.8745
	TraesCS6B02G340400	CDP-diacylglycerol--glycerol-3-phosphate 3-phosphatidyltransferase, putative	6.1466	1.8892
	TraesCS2A02G381900	MYB-related protein	2.571	1.8994
	TraesCS3D02G209200	Calmodulin-binding protein	4.183	1.9065
	TraesCS2B02G247900	senescence regulator (Protein of unknown function, DUF584)	4.6818	1.9145
	TraesCS1A02G048700	Non-specific lipid-transfer protein-like protein	3.993	1.9146
	TraesCS4A02G435200	SNAP25 homologous protein SNAP33	3.4879	1.9426
	TraesCS5A02G205500	Receptor kinase	3.2399	1.9481
	TraesCS2D02G540300	Heavy metal transport/detoxification superfamily protein	4.2908	1.9532
	TraesCS3D02G277000	Glutamate carboxypeptidase 2	3.2027	1.963
	TraesCS7A02G262200LC	U-box domain-containing protein	5.9944	1.9643
	TraesCS7D02G516100	Eukaryotic aspartyl protease family protein	4.5238	1.9675
	TraesCS5D02G190700	WRKY transcription factor	4.8936	1.9765
	TraesCS3A02G307500	Leucine-rich repeat receptor-like protein kinase family protein	3.1714	1.9795
	TraesCS3D02G353600	Calcium-dependent lipid-binding domain-containing protein	2.891	1.98
	TraesCS3B02G239400	nuclease	5.8037	1.981
	TraesCS3D02G212000	nuclease	5.7374	1.9852
	TraesCS7A02G537200	Eukaryotic aspartyl protease family protein	2.9619	2.0082
	TraesCS3B02G379200	WRKY transcription factor	5.0247	2.0166
	TraesCS1B02G089100	Kinase family protein	4.7835	2.0285
	TraesCS7A02G450200	Glycosyltransferase	0.4526	2.0344
	TraesCS7D02G044400	SNAP25 homologous protein SNAP33	3.531	2.036
	TraesCS5A02G027100	VQ motif family protein	3.23	2.0451
	TraesCS2D02G104300	extra-large G-like protein, putative (DUF3133)	7.2294	2.0516
	TraesCS3B02G023700	Glycosyltransferase	2.4986	2.0658
	TraesCS6D02G041700	Carboxypeptidase	3.1885	2.0726
	TraesCS2B02G218600	Polyol transporter	2.3345	2.0731
	TraesCS4B02G055400	Anthocyanin 5-aromatic acyltransferase	4.7366	2.0789
	TraesCS4B02G254700	Phosphatase 2C family protein	3.2317	2.0827
	TraesCS2A02G119600	CONSTANS-like zinc finger protein	2.9368	2.0856
	TraesCS5D02G068000	Calmodulin	4.1215	2.1174
	TraesCS2D02G504300	Receptor-like kinase	3.6448	2.1175
	TraesCS3B02G416400	Myb transcription factor	3.5194	2.1223
	TraesCS5D02G533700	Long-chain-fatty-acid CoA ligase, putative	2.5949	2.137
	TraesCS7A02G528000	Eukaryotic aspartyl protease family protein	4.8557	2.14
	TraesCS7D02G358000	cysteine-rich/transmembrane domain A-like protein	3.1797	2.1416
	TraesCS4B02G226700	UDP-glycosyltransferase	3.5897	2.1503
	TraesCS6B02G376200	Lysine ketoglutarate reductase/saccharopine dehydrogenase	2.4859	2.164
	TraesCS6A02G132400	Lectin receptor kinase	2.8709	2.1658
	TraesCS6A02G156200	VQ motif family protein	3.8349	2.1867
	TraesCS4B02G197800	Mitogen-activated protein kinase	2.961	2.1878
	TraesCS6A02G054500	Receptor-like protein kinase	4.6381	2.1907
	TraesCS2D02G380500	CC-NBS-LRR family disease resistance protein	3.9002	2.1985
	TraesCS3B02G313900	Glycosyltransferase	6.7341	2.2047
	TraesCS4D02G325500	Kinase, putative	4.0699	2.2063
	TraesCS1B02G234900	Alpha/beta hydrolase related protein	4.8336	2.2125
	TraesCS2B02G603200	Late embryogenesis abundant (LEA) hydroxyproline-rich glycoprotein family	4.7975	2.2292
	TraesCS2B02G603100	Late embryogenesis abundant (LEA) hydroxyproline-rich glycoprotein family, putative	4.5894	2.2336
	TraesCS3A02G258100	GDSL esterase/lipase	2.2689	2.254
	TraesCS5A02G426500	Calcium-dependent protein kinase	3.122	2.2666
	TraesCS6D02G316600	Kinase family protein	5.6854	2.2702
	TraesCS1D02G083900	Low temperature and salt responsive protein	3.57	2.2881
	TraesCS4A02G106400	Mitogen-activated protein kinase	2.4962	2.2949
	TraesCS2A02G698100LC	Heavy metal transport/detoxification superfamily protein	4.3091	2.3048
	TraesCS3D02G276200	Receptor-like protein kinase	2.7352	2.3086
	TraesCS4D02G236800	Branched-chain-amino-acid aminotransferase	3.2382	2.3138
	TraesCS1D02G395600	MACPF domain-containing protein	3.3018	2.3197
	TraesCS6B02G444300	Mitochondrial metalloendopeptidase OMA1	4.0889	2.3226
	TraesCS4A02G050000	Phosphatase 2C family protein	3.3816	2.3473
	TraesCS2A02G170400	ATP-dependent Clp protease ATP-binding subunit ClpX	5.5806	2.3618
	TraesCS3D02G067500	Isoaspartyl peptidase/L-asparaginase	2.3979	2.3634
	TraesCS3A02G338800	Ribosomal protein L34e superfamily protein	2.9663	2.3683
	TraesCS2B02G367500	Calcium-binding protein	4.0708	2.3762
	TraesCS2B02G414800	1-aminocyclopropane-1-carboxylate synthase	4.668	2.3836
	TraesCS3D02G041800	Calmodulin-binding protein-like	3.1808	2.3863
	TraesCS3A02G661200LC	F-box protein-like	3.3142	2.4157
	TraesCS7B02G445000	Eukaryotic aspartyl protease family protein	3.5433	2.435
	TraesCS4A02G117100	Protein COBRA, putative	6.112	2.4588
	TraesCS6D02G158400	Receptor-like protein kinase	3.6952	2.4717
	TraesCS5B02G197400	U-box domain-containing protein	5.6284	2.4912
	TraesCS2A02G524900	Anthocyanin 5-aromatic acyltransferase	3.8808	2.4929
	TraesCS4D02G188600	Protein COBRA, putative	5.4167	2.5056
	TraesCS2B02G532000	Receptor-like kinase	4.2358	2.5066
	TraesCS4A02G405300	Classical arabinogalactan protein 5	4.8992	2.5255
	TraesCS3D02G438600	Receptor-like protein kinase	3.5866	2.5387
	TraesCS4B02G268700	Heavy metal-associated protein	3.9625	2.5665
	TraesCS2A02G577000	Protein kinase, putative	4.1114	2.5722
	TraesCS4A02G132300	Calcium binding protein	3.234	2.5739
	TraesCS3A02G384400	Myb transcription factor	4.9388	2.5897
	TraesCS6D02G346400	Embryogenesis transmembrane protein-like	2.4163	2.594
	TraesCS5B02G399700	UDP-glycosyltransferase	5.7386	2.5992
	TraesCS5B02G294600	Beta-glucosidase	2.7911	2.6159
	TraesCS7A02G133600	transmembrane protein, putative (DUF679)	3.4159	2.6394
	TraesCS5A02G198400	Receptor-kinase, putative	4.3593	2.6789
	TraesCS2D02G198900	Polyol transporter	2.6375	2.6905
	TraesCS3B02G290800	GDSL esterase/lipase	2.8288	2.6927
	TraesCS2B02G293700	Exocyst complex component exo70a1	5.7857	2.7019
	TraesCS4A02G059800	Branched-chain-amino-acid aminotransferase	4.3339	2.7281
	TraesCS3B02G163900	Cellulose synthase	3.03	2.7307
	TraesCS3D02G078900	NAC domain protein	2.9034	2.7378
	TraesCS3B02G076900	Receptor-like protein kinase	3.8321	2.7413
	TraesCS2A02G023200	Receptor-like kinase	4.4382	2.7439
	TraesCS5A02G307200	Serine carboxypeptidase, putative	2.3857	2.749
	TraesCS6B02G337500	NHL domain-containing protein, putative	5.1699	2.7558
	TraesCS2A02G216400LC	cyclin dependent kinase group C2	6.5671	2.7619
	TraesCS7A02G364900	cysteine-rich/transmembrane domain A-like protein	3.08	2.7964
	TraesCS3D02G353900	Calcium-dependent lipid-binding domain-containing protein	4.2591	2.8114
	TraesCS1B02G089000	Aminotransferase-related family protein	3.0664	2.818
	TraesCS5B02G132200	Glycosyltransferase	3.1845	2.8361
	TraesCS3A02G119500	3'-N-debenzoyl-2'-deoxytaxol N-benzoyltransferase	3.9837	2.8487
	TraesCS3D02G318500	Peroxidase	4.1102	2.853
	TraesCS2D02G289600	UPF0496 protein	4.0215	2.8659
	TraesCS1B02G336600	0	4.2904	2.8661
	TraesCS3B02G144400	Glycosyltransferase	2.955	2.8724
	TraesCS6B02G246800	Chitinase family protein	5.3495	2.8768
	TraesCS5B02G247700	ABC transporter G family member	4.8303	2.8989
	TraesCS3A02G428300	Glycosyltransferase	3.4878	2.9063
	TraesCS5B02G245800	Ring finger protein, putative	4.7232	2.9146
	TraesCS1D02G211200	U-box domain-containing family protein	3.103	2.9189
	TraesCS3B02G093300	NAC domain protein	3.0979	2.9548
	TraesCS2A02G539000	Heavy metal transport/detoxification superfamily protein	3.7071	2.9752
	TraesCS6A02G168900	Receptor-like protein kinase	2.9666	2.9872
	TraesCS4D02G002100	Hydroxyproline-rich glycoprotein family protein	5.2986	2.9873
	TraesCS4B02G000800	Hydroxyproline-rich glycoprotein family protein	4.8287	3.0181
	TraesCS7B02G626700LC	Exocyst complex component, putative	3.323	3.0399
	TraesCS5D02G207400	Zinc finger AN1 domain stress-associated protein	5.6676	3.0604
	TraesCS3D02G371700	cleavage and polyadenylation specificity factor 160	5.3399	3.0637
	TraesCS7D02G357400	cysteine-rich/transmembrane domain A-like protein	3.4876	3.0693
	TraesCS5D02G404200	UDP-glycosyltransferase	4.2574	3.0844
	TraesCS2D02G529500	C6HC-type zinc finger RING/U-box protein	3.4745	3.0871
	TraesCS4D02G142900	MYB transcription factor	3.1347	3.0901
	TraesCS7D02G516400	Eukaryotic aspartyl protease family protein	3.6838	3.1151
	TraesCS3B02G354000	Peroxidase	3.8996	3.1317
	TraesCS3B02G356800	RING/U-box superfamily protein	3.8001	3.1466
	TraesCS4B02G086500	Pectin lyase-like superfamily protein	2.6644	3.1504
	TraesCS3A02G078400	NAC domain protein	3.3531	3.1859
	TraesCS1B02G361500	Glycosyltransferase	3.0388	3.21
	TraesCS2A02G188700	Polyol transporter	3.9343	3.2245
	TraesCS3B02G441100	Amino acid permease	4.0062	3.2429
	TraesCS3A02G325100	Peroxidase	5.5268	3.2478
	TraesCS3B02G392100	Calcium-dependent lipid-binding domain-containing protein	3.9752	3.2585
	TraesCS5A02G394800	UDP-glycosyltransferase	4.7338	3.3035
	TraesCS4A02G366000	Epoxide hydrolase 2	3.14	3.3055
	TraesCS2A02G476000	Translation initiation factor IF-2	7.7674	3.3126
	TraesCS5D02G504800	Mannan endo-1,4-beta-mannosidase 4	2.9874	3.3833
	TraesCS1D02G433700LC	Agenet and bromo-adjacent homology (BAH) domain-containing protein	3.948	3.4531
	TraesCS5D02G312100	Glycosyltransferase	5.2619	3.478
	TraesCS5A02G343000	Calcium binding protein	LN	3.5016
	TraesCS5D02G325900	Protein STAY-GREEN, chloroplastic	3.2004	3.5276
	TraesCS4B02G218900	Alpha/beta-Hydrolases superfamily protein	3.4124	3.5391
	TraesCS5A02G319900	Protein STAY-GREEN, chloroplastic	3.4846	3.5428
	TraesCS2B02G557100	C6HC-type zinc finger RING/U-box protein	3.2229	3.5455
	TraesCS5B02G183700	WRKY transcription factor	4.7831	3.5779
	TraesCS5B02G519700	Zinc finger family protein	5.247	3.5814
	TraesCS2B02G477600	Lectin receptor kinase	4.2446	3.589
	TraesCS6A02G165200LC	Retrovirus-related Pol polyprotein from transposon TNT 1-94	3.0855	3.6298
	TraesCS5A02G734200LC	60 kDa chaperonin 1	2.4955	3.6561
	TraesCS5A02G143200	NAC domain protein	3.9077	3.6739
	TraesCS3D02G061900	Cytochrome P450	3.3953	3.714
	TraesCS7B02G120800LC	Aspartate--tRNA ligase	7.275	3.725
	TraesCS7D02G071200	Enolase	2.7327	3.7293
	TraesCS3A02G494800	Glycosyltransferase	3.6122	3.8218
	TraesCSU02G122100	UDP-glycosyltransferase	3.576	3.8658
	TraesCS3D02G279800	Glycosyltransferase	5.9859	3.8908
	TraesCS7A02G036400LC	Retrovirus-related Pol polyprotein from transposon TNT 1-94	3.9613	3.9101
	TraesCS6A02G165300LC	Retrovirus-related Pol polyprotein from transposon TNT 1-94	4.0018	3.9617
	TraesCS7A02G036500LC	Retrovirus-related Pol polyprotein from transposon TNT 1-94	5.3961	3.9757
	TraesCS4D02G227300	UDP-glycosyltransferase	4.3027	4.0039
	TraesCS3A02G492300	0	3.3814	4.0178
	TraesCS3B02G317400	Senescence regulator	3.7785	4.0397
	TraesCS1D02G259700	Serine/threonine-protein kinase	3.9311	4.0426
	TraesCS3A02G255700	Protein kinase-like	8.7172	4.1249
	TraesCS4D02G359800	Agmatine coumaroyltransferase-2	5.4146	4.1317
	TraesCS4B02G187300	Protein COBRA, putative	5.6862	4.1828
	TraesCS2A02G507500	Nuclease S1	3.5172	4.2156
	TraesCS2D02G157600	Cytochrome P450	4.1477	4.2816
	TraesCS5A02G042600LC	9-cis-epoxycarotenoid dioxygenase	5.895	4.3221
	TraesCS3B02G574600	Progesterone 5-beta-reductase	3.532	4.3843
	TraesCS7B02G419400	WRKY transcription factor	3.8931	4.4221
	TraesCS7A02G036300LC	Sulfotransferase	6.0138	4.596
	TraesCS6D02G319900	Subtilisin-like protease	5.5004	4.5974
	TraesCS2A02G274700	Aldo/keto reductase family protein	4.8391	4.5975
	TraesCS2B02G535400	Nuclease S1	3.6035	4.7293
	TraesCS2A02G507400	Nuclease S1	3.4469	4.8184
	TraesCS6D02G280700	Receptor-like kinase	2.9944	4.8463
	TraesCS7A02G450500	Beta-glucosidase, putative	LN	5.6343
	TraesCS2D02G507800	Nuclease S1	5.5328	5.7459
	TraesCS6B02G755000LC	Cinnamoyl CoA reductase	LN	5.7613
	TraesCS7D02G439400	Glycosyltransferase	4.7991	6.632
	TraesCS4A02G710200LC	Receptor-like kinase	LN	6.7526
	TraesCS1A02G200400	Albumin-2 protein	LN	8.4441
	TraesCS7D02G215300	Dof zinc finger protein	-5.9936	HN
	TraesCS1B02G310100	U-box domain-containing protein	N/A	N/A
	TraesCS1D02G299400	N/A	N/A	N/A
	TraesCS2B02G401300	CC-NBS-LRR family disease resistance protein	N/A	N/A
	TraesCS2D02G540100	Heavy metal transport/detoxification superfamily protein	N/A	N/A
	TraesCS4A02G017400	Patatin	N/A	N/A
	TraesCS4A02G325700	N/A	N/A	N/A
	TraesCS4D02G013400	Cation calcium exchanger	N/A	N/A
	TraesCS5D02G150100	Protein DETOXIFICATION	N/A	N/A
	TraesCS5D02G201200	VQ motif-containing family protein	N/A	N/A
	TraesCS6A02G016200LC	Wall-associated receptor kinase 3	N/A	N/A
	TraesCS6A02G301300	Receptor-like kinase	N/A	N/A
	TraesCS6B02G080100	UDP-glycosyltransferase	N/A	N/A
	TraesCS6D02G260100	phosphoenolpyruvate carboxykinase 2	N/A	N/A
	TraesCS7B02G101500	Metalloendoproteinase 1	N/A	N/A
	TraesCS7D02G201600	U-box domain-containing protein	N/A	N/A
Volcani	TraesCS6A02G094300	Chlorophyll a-b binding protein, chloroplastic	HN	-7.4334
	TraesCS1D02G375700	Methyltransferase	-7.8387	-6.7881
	TraesCS3B02G026700	WAT1-related protein	-3.1899	-6.6601
	TraesCS3A02G480200	Endo-1,3-beta-glucanase	-2.8686	-6.4912
	TraesCS1B02G388700	Methyltransferase	-8.3664	-6.0313
	TraesCS6B02G211000	Syntaxin, putative	-3.095	-6.0311
	TraesCS7A02G344300	UDP-glycosyltransferase	-7.8743	-5.7048
	TraesCS5D02G464800	Chlorophyll a-b binding protein, chloroplastic	-7.2124	-5.7018
	TraesCS1B02G170200	Ribonuclease	-5.3519	-5.6892
	TraesCS1B02G296600	Plant protein 1589 of Uncharacterized protein function	-4.3968	-5.1024
	TraesCS5A02G506900	Dirigent protein	-4.4467	-5.0787
	TraesCS1A02G287200	Plant protein 1589 of Uncharacterized protein function	-3.9601	-4.9727
	TraesCS1D02G286100	Plant protein 1589 of Uncharacterized protein function	-4.1694	-4.9212
	TraesCS4A02G398700	GDSL esterase/lipase	-3.1801	-4.8483
	TraesCS5B02G144900	Alpha/beta-Hydrolases superfamily protein	-2.9804	-4.6563
	TraesCS3B02G524700	Endo-1,3-beta-glucanase	-3.5296	-4.5604
	TraesCS1A02G369600	Methyltransferase	-7.9308	-4.5317
	TraesCS3D02G316900LC	Nucleoside triphosphatase I	-4.6189	-4.4166
	TraesCS3D02G150400LC	Glycine-rich protein A3	-5.4414	-4.3841
	TraesCS7B02G364700	Alpha-glucosidase	-2.6166	-4.2151
	TraesCS5B02G358800LC	Ice nucleation protein	-3.4356	-4.1973
	TraesCS7D02G017200	Aspartic proteinase nepenthesin-1	-3.0408	-4.1682
	TraesCS1B02G121600	Glucan 1,3-beta-glucosidase	-2.7214	-4.0692
	TraesCS2D02G093100	Hexosyltransferase	-4.0526	-4.0524
	TraesCS7B02G251400	Two-component response regulator-like protein	-2.8973	-3.8155
	TraesCS3D02G475000	Beta-1,3-glucanase	-3.5568	-3.8133
	TraesCS3A02G439500LC	Glycine-rich protein A3	-5.816	-3.8105
	TraesCS3A02G342800LC	MYB-related transcription factor	-3.1537	-3.7663
	TraesCS7A02G128800	Ethylene-responsive transcription factor	-2.2034	-3.7321
	TraesCS5D02G357600	Chlorophyll a-b binding protein, chloroplastic	-2.6951	-3.6498
	TraesCS3B02G402200LC	MYB-related transcription factor	-2.9565	-3.56
	TraesCS2B02G556900	Epoxide hydrolase 2	-4.2663	-3.5146
	TraesCS2A02G582100	Glutathione peroxidase	-6.7425	-3.5063
	TraesCS2A02G551100	Response regulator	-3.2361	-3.4627
	TraesCS2B02G168300	Gibberellin receptor GID1A	-4.7164	-3.4106
	TraesCS4B02G211500	Transducin/WD40 repeat protein	-6.0774	-3.2744
	TraesCS2D02G132300	DUF4228 domain protein	-5.0213	-3.231
	TraesCS3D02G027300	WAT1-related protein	-2.1837	-3.1376
	TraesCS4A02G093000	Transducin/WD40 repeat protein	-6.0559	-3.0896
	TraesCS2D02G422700	Bifunctional inhibitor/lipid-transfer protein/seed storage 2Salbumin superfamily protein	-4.1223	-3.0181
	TraesCS1B02G225000	Nitrate transporter 1.1	-2.4696	-2.9974
	TraesCS2A02G203900	Cotton fiber expressed protein	-2.7303	-2.9643
	TraesCS1D02G370300	Pectin lyase-like superfamily protein	-3.4319	-2.9552
	TraesCS7D02G388400	Tryptophan synthase beta chain	-3.3613	-2.9456
	TraesCS2A02G143300	Gibberellin receptor GID1A	-1.9256	-2.9295
	TraesCS4A02G255700	ethylene-dependent gravitropism-deficient and yellow-green-like 2	-6.5688	-2.8487
	TraesCS6A02G150900	CONSTANS-like protein	-1.9838	-2.8446
	TraesCS1A02G211000	Nitrate transporter 1.1	-3.7814	-2.7462
	TraesCS2D02G555300	ARM repeat superfamily protein	-3.5676	-2.7152
	TraesCS1D02G207000	Chitinase	-6.5722	-2.7094
	TraesCS6B02G051800	Glycerol-3-phosphate acyltransferase	-3.2053	-2.6867
	TraesCS5A02G350600	Chlorophyll a-b binding protein, chloroplastic	-2.5948	-2.6866
	TraesCS4D02G363200	2-oxoglutarate (2OG) and Fe(II)-dependent oxygenase superfamily protein	-4.1037	-2.6452
	TraesCS7D02G419400	Xyloglucan endotransglucosylase/hydrolase	-9.1057	-2.617
	TraesCS6D02G346300	Embryogenesis transmembrane protein-like	-1.8895	-2.5533
	TraesCS7A02G339800	Two-component response regulator-like protein	-2.2528	-2.5529
	TraesCS7D02G184700	Sodium/calcium exchanger family protein / calcium-binding EF hand family protein	-2.7928	-2.5078
	TraesCS2D02G403800	Prolyl endopeptidase	4.3046	-2.5004
	TraesCS2A02G499000	Transcription factor, putative	-2.5428	-2.4788
	TraesCS4D02G269000	Flavin-containing monooxygenase	-2.7432	-2.4448
	TraesCS6A02G380500	Octicosapeptide/Phox/Bem1p domain-containing protein	-3.5194	-2.3885
	TraesCS4D02G339400	Beta-amylase	-2.1195	-2.3817
	TraesCS4A02G071700	phytochrome interacting factor 3	-3.3847	-2.3535
	TraesCS3D02G133200	Glutathione S-transferase	-2.1012	-2.3449
	TraesCS7B02G305000	Eukaryotic aspartyl protease family protein, putative	-2.0017	-2.3433
	TraesCS6B02G255900	Long-chain-alcohol oxidase	-4.3194	-2.3405
	TraesCS4A02G046700	Sigma factor sigB regulation protein rsbQ	-2.4491	-2.2553
	TraesCS3D02G180900	Late embryogenesis abundant protein	-3.02	-2.1848
	TraesCS2A02G406900	Prolyl endopeptidase	2.4231	-2.1799
	TraesCS2B02G108200	Protein phosphatase 2C-like	-2.5445	-2.1294
	TraesCS4D02G309300	Tropinone reductase-like protein	-4.4044	-2.0889
	TraesCS4B02G374100	2-oxoglutarate (2OG) and Fe(II)-dependent oxygenase superfamily protein	-3.7779	-2.0875
	TraesCS6B02G239000	Thiosulfate sulfurtransferase GlpE	-2.2539	-2.0405
	TraesCS2D02G092500	Protein phosphatase 2C-like	-2.5184	-1.9957
	TraesCS5D02G276200	Cinnamoyl-CoA reductase 4	-3.157	-1.9639
	TraesCS3A02G022600	Glutamate decarboxylase	-2.9308	-1.962
	TraesCS3D02G116400	Alkaline alpha-galactosidase seed imbibition protein	-2.4418	-1.9105
	TraesCS5B02G209800	Alcohol dehydrogenase, putative	-1.9655	-1.8854
	TraesCS2A02G501800	Lipase	-2.3247	-1.8704
	TraesCS7B02G279400	TPR repeat protein	-2.0012	-1.7835
	TraesCS3B02G098700	Chaperone protein dnaJ	-2.5525	-1.7205
	TraesCS4D02G059000	ethylene-dependent gravitropism-deficient and yellow-green-like 2	-5.2925	-1.6732
	TraesCS3D02G023900	Glutamate decarboxylase	-2.6215	-1.6213
	TraesCS7D02G114200	ABC transporter, putative	2.4556	1.7643
	TraesCS3A02G140900	GDSL esterase/lipase	2.1357	1.8521
	TraesCS4B02G098200	NAC domain-containing protein, putative	2.1846	1.8875
	TraesCS7A02G513200	Methyltransferase-like	-2.5295	1.8926
	TraesCS2A02G524900	Anthocyanin 5-aromatic acyltransferase	2.5055	2.2202
	TraesCS5B02G519300	Ubiquinone biosynthesis monooxygenase COQ6, mitochondrial	1.8411	2.2232
	TraesCS5B02G475000	Glycosyltransferase	3.4787	2.384
	TraesCS5A02G393900	UDP-glycosyltransferase	2.2699	2.4227
	TraesCS2B02G511200	Serine/threonine-protein kinase	2.5179	2.4299
	TraesCS2A02G274700	Aldo/keto reductase family protein	4.8357	2.5351
	TraesCS2A02G119600	CONSTANS-like zinc finger protein	3.7684	2.5404
	TraesCS4A02G135500	Vicilin-like protein	2.9272	2.558
	TraesCS5A02G394800	UDP-glycosyltransferase	3.1572	2.7458
	TraesCS6B02G462600	Receptor-kinase, putative	HN	2.9448
	TraesCS1B02G352600	Receptor-like protein kinase	3.2395	3.049
	TraesCS7A02G049300LC	Retrovirus-related Pol polyprotein from transposon TNT 1-94	3.6291	3.112
	TraesCS7A02G373800	Transcription factor	3.4268	3.3022
	TraesCS6B02G795700LC	Transposon Ty3-G Gag-Pol polyprotein	HN	3.3683
	TraesCS3B02G460900	Cytochrome P450	LN	3.5851
	TraesCS1B02G356200	ATP-binding cassette transporter subfamily A member	2.7686	3.6735
	TraesCS3B02G812200LC	F-box protein FBW2	4.5953	3.7115
	TraesCS6A02G165300LC	Retrovirus-related Pol polyprotein from transposon TNT 1-94	3.9094	3.7693
	TraesCS2A02G469900		4.9698	3.8719
	TraesCS4A02G540200LC	Elongation factor G	7.4792	3.8748
	TraesCS3B02G635700LC	Serine/threonine-protein phosphatase 7 long form-like protein	LN	3.8788
	TraesCS7D02G405800	Glycosyltransferase	3.1997	3.9842
	TraesCS3B02G827700LC	F-box domain containing protein	5.4439	3.9925
	TraesCS2A02G315600	Reductase 1	3.1994	4.14
	TraesCS5B02G399700	UDP-glycosyltransferase	3.0248	4.2136
	TraesCS3A02G492300	N/A	5.2957	4.3333
	TraesCS5B02G291100	Esterase/lipase/thioesterase family protein	7.1424	4.3587
	TraesCS5A02G203900	Kinase family protein	3.6866	4.3818
	TraesCS3B02G635600LC	Transposon protein, putative, Mutator sub-class, expressed	5.1547	4.463
	TraesCS3B02G313900	Glycosyltransferase	6.3302	4.4736
	TraesCS1B02G111200	Low-affinity cation transporter	5.1248	4.6238
	TraesCS3A02G307900	nine-cis-epoxycarotenoid dioxygenase 4	7.184	4.6872
	TraesCS3A02G661200LC	F-box protein-like	4.8391	5.0475
	TraesCS1D02G232700	Beta-glucosidase, putative	LN	5.8831
	TraesCS3D02G279800	Glycosyltransferase	6.1555	6.6927
	TraesCS6B02G755000LC	Cinnamoyl CoA reductase	4.605	LN
	TraesCS1B02G434900	MYB-related transcription factor	LN	LN
	TraesCS2A02G565900	NAC domain-containing protein, putative	-3.2622	LN
	TraesCS5D02G128200	MYB transcription factor	HN	HN
	TraesCS2A02G510500LC	GTPase Der	HN	HN

## Sheet: Supplementary Table 5
Supplementary Table 5. Top significantly up-regulated DEGs in the second leaf tissue of wheat cultivars Mace, Spitfire, and Volcani.
Gene ID	Annotation	Protein name (wheat)	Gene ontology	Mace		Spitfire		Volcani
				0 DPA	10 DPA	0 DPA	10 DPA	0 DPA	10 DPA
TraesCS6B02G268100	Dehydration-responsive element-binding factor 1	AP2 domain CBF protein	AP2 domain CBF protein			8.01
TraesCS2D02G364500	Caleosin	Caleosin	calcium ion binding				7.0833	8.2109
TraesCS1D02G232700	Beta-glucosidase, putative	Uncharacterized	carbohydrate metabolic process				5.039		5.8831
TraesCS2A02G219100	Isocitrate lyase	Isocitrate lyase	carboxylic acid metabolic process				9.4142
TraesCS2D02G224200	Isocitrate lyase	Isocitrate lyase	carboxylic acid metabolic process				11.289
TraesCS2B02G627900	PLAC8 family protein	Uncharacterized	cell surface receptor signaling pathway					7.1853
TraesCS1A02G404800	RADIALIS-like transcription factor	SANT domain-containing protein	DNA binding	7.5621
TraesCS1A02G405300	RADIALIS-like transcription factor	Myb-like domain-containing protein	DNA binding	4.749
TraesCS1B02G434600	RADIALIS-like transcription factor	Myb-like domain-containing protein	DNA binding	5.0559
TraesCS1B02G435300	RADIALIS-like transcription factor	SANT domain-containing protein	DNA binding	5.8747
TraesCS1B02G435400	RADIALIS-like transcription factor	Myb-like domain-containing protein	DNA binding	4.7143				5.6743
TraesCS1D02G413300	RADIALIS-like transcription factor	SANT domain-containing protein	DNA binding	5.7192
TraesCS2A02G476000	Translation initiation factor IF-2	AP2 domain CBF protein	DNA binding TF			7.7674	3.3126
TraesCS2D02G507700	Nuclease S1	Uncharacterized	DNA catabolic process					7.1717
TraesCS2A02G345500	Malate synthase	Malate synthase	glyoxalate cycle, tri-carboxylic acid cycle		4.7301		5.2538
TraesCS6A02G305000	Laccase	Laccase	lignin catabolic process				10.215
TraesCS6D02G284200	Laccase	Laccase	lignin catabolic process				10.22
TraesCS1A02G291200LC	Transposase InsH for insertion sequence element IS5Y	Uncharacterized	N/A						6.2224
TraesCS2A02G677600LC	Replication protein A 70 kDa DNA-binding subunit A	Uncharacterized	N/A					7.1451
TraesCS2B02G593100LC	Caleosin	Uncharacterized	N/A				5.7569	7.5068
TraesCS2D02G104300	extra-large G-like protein, putative (DUF3133)	zinc_ribbon_12 domain-containing protein	N/A			7.2294
TraesCS2D02G104700LC	Transposon protein, putative, CACTA, En/Spm sub-class	Uncharacterized	N/A					7.2482
TraesCS3A02G307900	nine-cis-epoxycarotenoid dioxygenase 4	Uncharacterized	N/A				3.4247	7.184	4.6872
TraesCS3A02G432600	40S ribosomal protein S3 family protein	Uncharacterized	N/A	4.7486
TraesCS3A02G432800	Bifunctional arginine demethylase and lysyl-hydroxylase JMJD6	Uncharacterized	N/A	5.6111
TraesCS3D02G111700		Uncharacterized	N/A			7.6591
TraesCS3D02G425900	40S ribosomal protein S3 family protein	Uncharacterized	N/A	5.1787
TraesCS4A02G540200LC	Elongation factor G	Uncharacterized	N/A					7.4792	3.8748
TraesCS4B02G155900LC	DEAD/DEAH box RNA helicase family protein	Uncharacterized	N/A		4.4185
TraesCS4B02G240700	Early light-induced protein	Uncharacterized	N/A				6.6446		5.8875
TraesCS7A02G023700LC	Disease resistance protein (TIR-NBS-LRR class) family	Uncharacterized	N/A						5.5992
TraesCS7B02G120800LC	Aspartate--tRNA ligase	Uncharacterized	N/A			7.275	3.725
TraesCS7B02G337100	transmembrane protein, putative (DUF679)	Uncharacterized	N/A		4.849			5.1074
TraesCS7B02G827400LC	Retrovirus-related Pol polyprotein from transposon TNT 1-94	Uncharacterized	N/A				5.7431
TraesCS7D02G053800	Dirigent protein	Dirigent protein	N/A				9.1508
TraesCS7D02G215700	Early light-induced protein	Uncharacterized	N/A				3.2092		5.5926
TraesCS7D02G428000	transmembrane protein, putative (DUF679)	Uncharacterized	N/A		4.2794			5.1258
TraesCS5A02G070600	Zinc finger protein, putative	Q-type C2H2 zinc finger protein	nucleic acid binding				9.0727
TraesCS2B02G043700	NBS-LRR-like resistance protein	NB-ARC domain-containing protein	nucleotide binding						6.1688
TraesCS5D02G360600	11S globulin seed storage protein 2	Uncharacterized	nutrient reservoir activity				9.4812
TraesCS1A02G424100	FAD-binding Berberine family protein	FAD-binding PCMH-type domain-containing protein	oxidoreductase activity				10.905
TraesCS6B02G258600	Phenylalanine ammonia-lyase	Phenylalanine ammonia-lyase	phenylpropanoid metabolism				8.6203
TraesCS2B02G621000	1-phosphatidylinositol-3-phosphate 5-kinase	PIPK domain-containing protein	phosphatidylinositol phosphate kinase activity					8.0614
TraesCS3D02G456200	F-box family protein	F-box domain-containing protein	protein binding				4.0483		6.5119
TraesCS6B02G429400	Glutathione S-transferase	Uncharacterized	protein binding	7.9309					3.7034
TraesCS3A02G255700	Protein kinase-like	Protein kinase domain-containing protein	protein serine-threonine kinase activity			8.7172	4.1249
TraesCS3B02G288100	Protein kinase-like	Protein kinase domain-containing protein	protein serine-threonine kinase activity			7.757
TraesCS4D02G352700	Receptor kinase-like protein	Receptor kinase-like protein XA21-like protein	protein serine-threonine kinase activity		4.2184
TraesCS7A02G499400	Protein transport protein Sec61 subunit gamma	Uncharacterized	protein targeting					8.1913
TraesCS3B02G380400	Cysteine proteinase	Uncharacterized	proteolysis involved in cellular protein catabolic process		4.8426
TraesCS5A02G004300	Plasma membrane ATPase	Plasma membrane ATPase	Proton export across plasma membrane		7.1554
TraesCS2B02G336800	Phage capsid scaffolding protein (GPO) serine peptidase	Pterin-binding domain-containing protein	Pteritidine containing compound metabolic process		4.8381
TraesCS4B02G287100	SAUR-like auxin-responsive family protein	Uncharacterized	response to auxin			8.1083
TraesCS7B02G253600	Aminotransferase	Uncharacterized	transaminase activity				8.8729
TraesCS5B02G313000	CRT-binding factor	CBFIIIa-6.1	Transcription regulation			7.4473
TraesCS5D02G318900	CRT-binding factor	CBFIIIa-D6	Transcription regulation			7.2511
TraesCS2A02G273700	Glycosyltransferase	Glycosyltransferase	transferase activity		4.6706				4.3607
TraesCS3D02G279800	Glycosyltransferase	Glycosyltransferase	transferase activity			5.9859	3.8908	6.1555	6.6927
TraesCS7A02G057200	Anthocyanin 5-aromatic acyltransferase	Uncharacterized	transferase activity		4.9663
TraesCS2A02G433500	Xyloglucan endotransglucosylase/hydrolase	Xyloglucan endotransglucosylase/hydrolase	Xyloglucan metabolic process						5.6746

## Sheet: Supplementary Table 6
Supplementary Table 6. Top significantly down-regulated DEGs in the second leaf tissue of wheat cultivars Mace, Spitfire, and Volcani.
Gene ID	Annotation	Protein name (wheat)	Gene ontology	Mace		Spitfire		Volcani
				0 DPA	10 DPA	0 DPA	10 DPA	0 DPA	10 DPA
TraesCS3B02G359800	Purple acid phosphatase	Purple acid phosphatase	acid phosphatase activity			-5.0823
TraesCS3A02G447500	Beta-glucosidase, putative	Uncharacterized	carbohydrate metabolic process				-7.2014		-1.9389
TraesCS3A02G480200	Endo-1,3-beta-glucanase	Uncharacterized	carbohydrate metabolic process					-2.8686	-6.4912
TraesCS3A02G483100	Beta-1,3-glucanase	Uncharacterized	carbohydrate metabolic process	-8.2597
TraesCS3B02G529700	Beta-1,3-glucanase	Uncharacterized	carbohydrate metabolic process	-10.06
TraesCS3D02G478300	Endo-1,3-beta-glucanase	Uncharacterized	carbohydrate metabolic process	-9.6678
TraesCS6B02G031500	Acid beta-fructofuranosidase	Uncharacterized	carbohydrate metabolic process						-6.1026
TraesCS3A02G081300	Light-regulated protein	Uncharacterized	Cellular response to light stimulus				-7.8412
TraesCS3D02G310200	Cytokinin oxidase/dehydrogenase	FAD-binding PCMH-type domain-containing protein	cytokinin metabolic process	-3.5016					-6.2628
TraesCS3A02G517100	Pathogenesis-related protein PR-4	Wheatwin-1	defense response	-9.2011
TraesCS5A02G183300	Pathogenesis-related protein 1-1	SCP domain-containing protein	defense response	-9.1432			-3.7964
TraesCS3D02G524700	Pathogenesis-related protein PR-4	Wheatwin-2	defense response to fungus	-8.6652
TraesCS2A02G143200	Gibberellin receptor GID1A	Abhydrolase_3 domain-containing protein	hydrolase activity	-5.7235	-4.3087		-2.9138	-5.0713
TraesCS6B02G211000	Syntaxin, putative	t-SNARE coiled-coil homology domain-containing protein	intracellular protein transport					-3.095	-6.0311
TraesCS6A02G349400	Cyclic nucleotide-gated channel	Cyclic nucleotide-binding domain-containing protein	ion transport					-7.9993
TraesCS3D02G024200	Ring finger protein, putative	RING-type domain-containing protein	metal binding					-7.9283
TraesCS3A02G439500LC	Glycine-rich protein A3	Uncharacterized	N/A	-5.5826		-4.5188	-5.2864	-5.816	-3.8105
TraesCS3B02G584700	Pathogenesis-related protein PR-4	Barwin domain-containing protein	N/A	-8.086
TraesCS3D02G150300LC	calcium-dependent protein kinase 15	Uncharacterized	N/A	-5.9832		-4.3883	-4.219	-4.3632
TraesCS3D02G316900LC	Nucleoside triphosphatase I	Uncharacterized	N/A		-4.1874		HN	-4.6189	-4.4166
TraesCS4D02G076400	Gibberellin-regulated protein 1	Gibberellin stimulated transcript	N/A			-4.0831			-4.4968
TraesCS5A02G006700	Serine protease HtrA-like	Uncharacterized	N/A		-5.9819
TraesCS5A02G041900	Protein of unknown function, DUF547	Uncharacterized	N/A				HN	-0.69372	-6.302
TraesCS6D02G359300	2-oxoglutarate (2OG) and Fe (II)-dependent oxygenase superfamily protein	Fe2OG dioxygenase domain-containing protein	Oxidation reduction process	-8.1176
TraesCS3D02G024700	Cytochrome P450, putative, expressed	Cytochrome P450, putative, expressed	oxidation-reduction process						-5.8353
TraesCS1A02G369600	Methyltransferase	Methyltransf_11 domain-containing protein	phosphatidylcholine biosynthetic process				-8.2648	-7.9308	-4.5317
TraesCS1B02G388700	Methyltransferase	Methyltransf_11 domain-containing protein	phosphatidylcholine biosynthetic process		-4.9876		-7.4915	-8.3664	-6.0313
TraesCS1D02G375700	Methyltransferase	Phosphoethanolamine methyltransferase	phosphatidylcholine biosynthetic process	-3.0195			-6.6682	-7.8387	-6.7881
TraesCS6A02G374400	Photosystem II 10 kDa polypeptide family protein	Uncharacterized	photosynthesis	-8.3938			-7.2319	-8.4213
TraesCS6B02G412100	Photosystem II 10 kDa polypeptide family protein	Uncharacterized	photosynthesis	-8.0008			-8.3988	-11.599
TraesCS6D02G358900	Photosystem II 10 kDa polypeptide family protein	Uncharacterized	photosynthesis	-7.9982			-8.6648	-10.592
TraesCS6A02G094300	Chlorophyll a-b binding protein, chloroplastic	Chlorophyll a-b binding protein, chloroplastic	photosynthesis light harvesting					HN	-7.4334
TraesCS5A02G000800LC	BHLH transcription factor	U4/U6.U5 tri-snRNP-associated-like protein	protein deubiquitination		-5.3456
TraesCS2B02G288300	Flowering promoting factor-like 1	Uncharacterized	regulation of flower development				-7.3812	-3.7139
TraesCS7D02G215300	Dof zinc finger protein	Dof-type domain-containing protein	regulation of transcription			-5.9936	HN
TraesCS2D02G107800	Peroxidase	Peroxidase	response to oxidative stress	-8.593
TraesCS3B02G215500	Peroxidase	peroxidase	response to oxidative stress					-8.5279
TraesCS6A02G041700	Catalase	catalase	response to oxidative stress	-5.6941	-5.3608
TraesCS7D02G370400	Peroxidase	peroxidase	response to oxidative stress				-6.9156
TraesCS6A02G018000	Glycosyltransferase	Glycosyltransferase	transferase activity				-7.2959	-3.5705
TraesCS7A02G344300	UDP-glycosyltransferase	Glycosyltransferase	transferase activity					-7.8743	-5.7048
TraesCS3B02G026700	WAT1-related protein	WAT1-related protein	transmembrane transport activity					-3.1899	-6.6601
TraesCS7D02G419400	Xyloglucan endotransglucosylase/hydrolase	Xyloglucan endotransglucosylase/hydrolase	cell wall biogenesis					-9.1057	-2.617

## Sheet: Supplementary Table 7
Supplementary Table 7. Top significantly up-regulated DEGs in the grain tissue of wheat cultivars Mace, Spitfire, and Volcani.
Gene ID	Annotation	Protein name (wheat)	Gene ontology	Mace	Spitfire	Volcani
TraesCS7B02G459000	Invertase/pectin methylesterase inhibitor family protein	PMEI domain-containing protein	enzyme inhibitor activity			3.5025
TraesCS7A02G043400	Cysteine proteinase inhibitor	Cysteine proteinase inhibitor	cystein type endopeptidase inhibitor activity			2.8603
TraesCS7A02G029400	Invertase inhibitor	PMEI domain-containing protein	enzyme inhibitor activity			2.6725
TraesCS7A02G038200	Invertase inhibitor	PMEI domain-containing protein	enzyme inhibitor activity			2.6267
TraesCS7A02G055800	Glycosyltransferase	Glycosyltransferase	transferase activity			1.6838
TraesCS2A02G109400	Aspartic proteinase nepenthesin-1	Peptidase A1 domain-containing protein	aspartic type endopeptidase activity			1.5963
TraesCS4D02G323900	Expansin-like protein	uncharacterized	N/A			1.4227
TraesCS5D02G561900	Pectinesterase inhibitor	PMEI domain-containing protein	enzyme inhibitor activity			1.2792
TraesCS1D02G292100	Aminotransferase like protein	uncharacterized	transaminase activity		2.4302
TraesCS5B02G530000	Aspartic proteinase nepenthesin	Peptidase A1 domain-containing protein	aspartic type endopeptidase activity		2.4029
TraesCS2D02G119400	Aspartic proteinase nepenthesin	Peptidase A1 domain-containing protein	aspartic type endopeptidase activity		2.3827
TraesCS1B02G776900LC	N/A	uncharacterized	N/A		2.1262
TraesCS5B02G384700	Invertase/pectin methylesterase inhibitor family protein	PMEI domain-containing protein	enzyme inhibitor activity		2.1134
TraesCS1A02G101200	Disease resistance protein (TIR-NBS-LRR class) family	uncharacterized	N/A		1.7576
TraesCS2B02G538600	Isoaspartyl peptidase/L-asparaginase	uncharacterized	hydrolase activity	3.4297	1.3577
TraesCS3D02G328900	WAT1-related protein	WAT1-related protein	transmembrane transport activity		1.3091
TraesCS6A02G093300	Endoglucanase 11	uncharacterized	N/A		1.1392
TraesCS1D02G142200	Midasin	uncharacterized	N/A		1.0895
TraesCS5A02G004300	Plasma membrane ATPase	Plasma membrane ATPase	N/A	8.026
TraesCS5A02G000200	Trypsin family protein	uncharacterized	N/A	4.4106
TraesCS5A02G004200	Plasma membrane ATPase	Plasma membrane ATPase	proton export across plasma membrane	2.0397
TraesCS2B02G538800	Isoaspartyl peptidase/L-asparaginase	uncharacterized	hydrolase activity	1.8699
TraesCS5A02G004400	NRT1/PTR family protein 2.2	uncharacterized	transmembrane transport activity	1.8481
TraesCS2B02G802100LC	N/A	uncharacterized	N/A	1.7846
TraesCS5B02G011700	Alpha-galactosidase	Alpha-galactosidase	carbohydrate metabolic process	1.1717

## Sheet: Supplementary Table 8
Supplementary Table 8. Top significantly down-regulated DEGs in the grain tissue of wheat cultivars Mace, Spitfire, and Volcani.
Gene ID	Annotation	Protein name (wheat)	Gene ontology	Mace	Spitfire	Volcani
TraesCS5A02G006700	Serine protease HtrA-like	uncharacterized	nitrogen compound metabolic process	-6.4382
TraesCS5A02G007700	Core-2/I-branching beta-1,6-N-acetylglucosaminyltransferase family protein	uncharacterized	N/A	-3.9092
TraesCS5A02G417800	Serpin family protein	SERPIN domain-containing protein	serine type endopeptidase activity	-3.3777	-5.0771
TraesCS7D02G466800	Ureide permease-like protein	uncharacterized	nitrogen compound transport	-3.1742
TraesCS7B02G382000	Ureide permease-like protein	uncharacterized	nitrogen compound transport	-2.8416	-3.826
TraesCS2B02G212400	LOB domain-containing protein, putative	LOB domain-containing protein	nitrogen compound metabolic process	-2.447	-2.5353
TraesCS2D02G193400	LOB domain-containing protein	LOB domain-containing protein	nitrogen compound metabolic process	-1.8922	-2.1909	-1.5747
TraesCS2A02G194500	LOB domain-containing protein, putative	LOB domain-containing protein	nitrogen compound metabolic process	-1.6826	-2.2599	-1.3364
TraesCS5D02G144800	Non-specific serine/threonine protein kinase	Non-specific serine/threonine protein kinase	signal transduction	-1.4407	-1.3914
TraesCS5B02G406300	Two-component response regulator	HTH myb-type domain-containing protein	transcription regulation	-1.3349
TraesCS5A02G234200	1-aminocyclopropane-1-carboxylate oxidase	Fe2OG dioxygenase domain-containing protein	oxidation -reduction process		-5.7592
TraesCS1D02G433100	S-type anion channel	uncharacterized	Transmembrane transport		-4.9028
TraesCS5D02G269400	Calcium-binding EF-hand family protein-like	uncharacterized	calcium ion binding		-4.8173
TraesCS3B02G456500	Cysteine proteinase inhibitor	Cysteine proteinase inhibitor	cysteine type endopeptidase inhibitor activity		-4.5282	-2.747
TraesCS7D02G466900	Ureide permease-like protein	uncharacterized	nitrogen compound transport		-4.4903	-2.4123
TraesCS6B02G387700	ATP-dependent DNA helicase	uncharacterized	N/A		-3.8416	HN
TraesCS7B02G746900LC	N/A	uncharacterized	N/A		-3.7541
TraesCS5D02G498300	Trypsin inhibitor	BOWMAN_BIRK domain-containing protein	serine type endopeptidase inhibitor activity		-3.6596
TraesCS5D02G411800	Two-component response regulator	HTH myb-type domain-containing protein	transcription regulation		-2.729	-1.7578
TraesCS4B02G058200	1-aminocyclopropane-1-carboxylate synthase 1	Aminotran_1_2 domain-containing protein	biosynthetic process			-2.4665
TraesCS4A02G263200	Alpha/beta-Hydrolases superfamily protein	Hydrolase_4 domain-containing protein	N/A			-1.4767

## Sheet: Supplementary Table 9
Supplementary Table 9. List of highly connected down-regulated DEGs in photosynthesis-antenna proteins.
Gene ID	Annotation	Protein orthologue (Rice)	Protein orthologue (Arabidopsis)	Log2 fold change of DEGs
				Mace	Spitfire	Volcani
TraesCS1A02G403300	Chlorophyll a-b binding protein, chloroplastic	OsJ_03282	LHB1B2		-3.608	-2.0974
TraesCS5A02G229300	Chlorophyll a-b binding protein, chloroplastic	OsJ_27444	LHCA4		-3.6442	-2.6715
TraesCS7A02G227100	Chlorophyll a-b binding protein, chloroplastic	OsJ_21156	LHCA1		-1.5723
TraesCS2A02G187200	Chlorophyll a-b binding protein, chloroplastic	OsJ_24861	LHCA2		-1.9848	-1.5027
TraesCS6B02G191500	Chlorophyll a-b binding protein, chloroplastic	OsJ_05758	LHCA3		-1.613
TraesCS6B02G350500	Chlorophyll a-b binding protein, chloroplastic	OsJ_08493	Lhca5		-1.3032
TraesCS5B02G210800	Chlorophyll a-b binding protein, chloroplastic	OS09T0439500-01	Lhca6		-2.5499
TraesCS5A02G322500	Chlorophyll a-b binding protein, chloroplastic	RCABP89	LHCB2.1		-2.8691	-2.0969
TraesCS5D02G329200	Chlorophyll a-b binding protein, chloroplastic	RCABP89	LHCB2.1		-2.5039	-1.7109
TraesCS1D02G428200	Chlorophyll a-b binding protein, chloroplastic	OsJ_24743	LHCB3		-2.0336
TraesCS2D02G209900	Chlorophyll a-b binding protein, chloroplastic	RCABP69	LHCB4.1		-2.1093	-1.6036
TraesCS2A02G206200	Chlorophyll a-b binding protein, chloroplastic	RCABP69	LHCB4.1		-2.1804
TraesCS2B02G233400	Chlorophyll a-b binding protein, chloroplastic	RCABP69	LHCB4.2		-2.2409
TraesCS4A02G226900	Chlorophyll a-b binding protein, chloroplastic	OsJ_33501	LHCB5		-2.7106
TraesCS2B02G340300	Chlorophyll a-b binding protein, chloroplastic	OS04T0457000-01	LHCB6			-1.6652

[truncated: 3 more sheets: Supplementary Table 10, Supplementary Table 11, Supplementary Figure 1]
